# Supplementary material for: Clinical and Economic Impact of Implementing OVIVA Criteria on Patients With Bone and Joint Infections in Outpatient Parenteral Antimicrobial Therapy
Source: Clin Infect Dis. 2019 Oct 11;71(1):207–10. doi: 10.1093/cid/ciz991 (PMC7312207; doi:10.1093/cid/ciz991)
Supplement: ciz991_suppl_Supplementary_Table [file ciz991_suppl_supplementary_table.xlsx]

## Sheet: Table S1
Table S1 - Supplementary table 1
Cost assumptions for analysis
Service Provision	Cost (GBP)
IV catheter insertion (one off)	150
Daily OPAT provision	65
Weekly clinic visit	180
Therapeutic drug monitoring	40
Antibiotic Costs	Cost for a 6 week antibiotic course (GBP)
Intravenous antibiotics
Ceftazidime	150
Ceftriaxone	40
Daptomycin	6500
Ertapenem	1430
Teicoplanin	780
Oral antibiotics
Ciprofloxacin	5
Clindamycin	50
Linezolid	70
Rifampicin	5

## Sheet: Table S2
Table S2 - Supplementary table 2
Antibiotics administered to BJI patients eligible for oral antibiotic therapy on OPAT. Some patients received more than one IV antibiotic during their course of treatment on OPAT.
	All Patients eligible for oral therapy (n =106)	Patients eligible for oral therapy with microbiological data (n =85)	Patients eligible for oral therapy without microbiological data (n =21)
Antibiotic	Frequency (%)
Ceftriaxone	56 (52.9%)	42 (49.5%)	14 (66.7%)
Teicoplainin	53 (50%)	47 (55.3%)	6 (28.6%)
Rifampicin	42 (39.6%)	34 (40%)	8 (38.1%)
Ciprofloxacin	39 (36.8%)	35 (41.2%)	4 (19.0%)
Flucloxacillin	32 (30.2%)	29 (34.2%)	3 (14.3%)
Co-amoxiclav	16 (15.1%)	16 (18.9%)	0 (0%)
Clindamycin	12 (11.4%)	10 (11.8%)	2 (9.6%)
Amoxicillin	12 (11.4%)	11 (13%)	1 (4.8%)
Meropenem	10 (9.5%)	10 (11.8%)	0 (0%)
Daptomycin	9 (8.5%)	9 (10.6%)	0 (0%)
Metronidazole	9 (8.5%)	7 (8.3%)	2 (9.6%)
Ertapenem	8 (7.6%)	8 (9.5%)	0 (0%)
Piperacillin-tazobactam	7 (6.7%)	5 (5.9%)	2 (9.6%)
Benzylpenicillin	6 (5.7%)	4 (4.8%)	2 (9.6%)
Ceftazadime	6 (5.7%)	6 (7.1%)	0 (0%)
Cefuroxime	5 (4.8%)	5 (5.9%)	0 (0%)
Gentamicin	4 (3.8%)	4 (4.8%)	0 (0%)
Amikacin	1 (1%)	1 (1.2%)	0 (0%)
Vancomycin	1 (1%)	1 (1.2%)	0 (0%)
